# Supplementary material for: Life History and the Relation Between Population Dynamics and Meteorological Factors of Hyphantria cunea (Lepidoptera: Erebidae: Arctiidae) in Shanghai, China
Source: Insects. 2025 Nov 6;16(11):1136. doi: 10.3390/insects16111136 (PMC12653576; doi:10.3390/insects16111136)
Supplement: Supplementary file 1 [file insects-16-01136-s001.zip]

Archive with 4 entries (4 files):
- Table S1.pdf
- Table S2.pdf
- Table S3.xlsx
- Table s4.xlsx
