# Supplementary material for: Life History and the Relation Between Population Dynamics and Meteorological Factors of Hyphantria cunea (Lepidoptera: Erebidae: Arctiidae) in Shanghai, China
Source: Insects. 2025 Nov 6;16(11):1136. doi: 10.3390/insects16111136 (PMC12653576; doi:10.3390/insects16111136)
Supplement: Supplementary file 1 [file insects-16-01136-s001.zip › Table S3.xlsx]

## Sheet: Sheet2
year	month	day	daily average emperature	Maximum temperature	Minimum temperature	Diurnal temperature range	Precipitation	Number of rainy days	Sunshine duration
2021	1	1-10	277.45	281.85	275.75	6.1	0	0	35.9
2021	1	11-20	279.45	281.65	275.95	5.7	0	0	54.8
2021	1	21-31	278.35	279.88	276.51	3.36	14.7	5	20.5
2021	2	1-10	277.35	279.95	275.55	4.4	12.5	2	44.8
2021	2	11-20	278.15	280.35	276.15	4.2	15	2	38
2021	2	21-28	283.45	285.53	277.9	7.63	26.7	4	29.4
2021	3	1-10	285.95	290.75	282.05	8.7	27.6	8	20.8
2021	3	11-20	287.45	292.25	283.55	8.7	37.2	6	23.7
2021	3	21-31	285.45	288.51	281.24	7.27	7.8	4	56.4
2021	4	1-10	288.15	293.05	283.15	9.9	10.5	4	51.1
2021	4	11-20	289.05	294.25	286.55	7.7	50.6	2	50.1
2021	4	21-30	293.35	296.05	288.65	7.4	7	5	44.2
2021	5	1-10	295.25	297.95	288.55	9.4	11.8	3	82.4
2021	5	11-20	291.05	296.85	289.55	7.3	79	10	19.5
2021	5	21-31	296.25	299.42	292.06	7.36	48.2	4	56.5
2021	6	1-10	297.85	301.45	293.55	7.9	41.6	6	33.6
2021	6	11-20	298.35	302.75	295.15	7.6	42.9	8	10.2
2021	6	21-30	303.75	307.35	299.35	8	16.7	3	45.9
2021	7	1-10	301.45	306.75	299.15	7.6	71.3	8	39
2021	7	11-20	303.85	308.55	299.75	8.8	0.5	1	62.6
2021	7	21-31	302.35	307.79	299.79	8	365	7	29
2021	8	1-10	305.65	310.65	302.05	8.6	3.4	4	45.3
2021	8	11-20	305.15	311.55	301.75	9.8	173.2	7	23.9
2021	8	21-31	303.05	305.06	299.42	5.64	55.2	6	56.5
2021	9	1-10	301.55	302.85	296.45	6.4	33.1	4	14.9
2021	9	11-20	298.65	300.35	295.45	4.9	126.3	7	33.1
2021	9	21-30	296.35	298.95	293.65	5.3	10.3	1	77.3
2021	10	1-10	293.75	296.85	290.65	6.2	14	2	66.5
2021	10	11-20	293.25	294.15	288.35	5.8	87.5	6	3.5
2021	10	21-31	290.55	294.7	288.79	5.91	12.8	1	44.1
2021	11	1-10	288.65	293.95	287.35	6.6	50.4	4	41.2
2021	11	11-20	288.75	291.65	286.95	4.7	0	0	54.4
2021	11	21-30	287.35	290.75	285.35	5.4	19.7	4	42.1
2021	12	1-10	283.85	284.05	280.75	3.3	0	0	75.9
2021	12	11-20	280.35	282.05	275.35	6.7	5.7	3	56.2
2021	12	21-31	278.55	280.24	274.88	5.36	0.3	1	64
2022	1	1-10	277.25	278.35	272.85	5.5	9.4	2	28
2022	1	11-20	279.55	283.25	275.85	7.4	0.3	2	55.6
2022	1	21-31	281.65	284.6	279.06	5.55	58.8	8	11
2022	2	1-10	281.25	286.15	278.65	7.5	29.7	7	21.1
2022	2	11-20	279.05	286.95	278.95	8	7.3	6	10.9
2022	2	21-28	280.95	289.53	282.03	7.5	0.3	1	51.8
2022	3	1-10	283.65	284.95	280.35	4.6	7.5	3	64.4
2022	3	11-20	284.75	288.05	282.45	5.6	46.2	3	42.7
2022	3	21-31	285.95	292.51	284.79	7.73	94.2	6	37.9
2022	4	1-10	289.15	291.75	284.95	6.8	0	0	85.2
2022	4	11-20	290.85	292.35	285.95	6.4	98.1	2	54
2022	4	21-30	291.95	296.45	290.25	6.2	66.4	6	22.9
2022	5	1-10	293.25	300.05	291.05	9	0	0	81.4
2022	5	11-20	293.75	298.85	292.15	6.7	29.9	3	36.9
2022	5	21-31	295.15	300.06	292.6	7.45	20.8	4	41.8
2022	6	1-10	297.55	301.55	294.45	7.1	62.6	3	39.4
2022	6	11-20	298.75	300.15	295.35	4.8	34	4	56.3
2022	6	21-30	301.65	303.05	296.25	6.8	54.8	4	46.5
2022	7	1-10	303.65	305.75	298.25	7.5	0.1	1	70.3
2022	7	11-20	305.15	307.65	300.15	7.5	31.6	6	48
2022	7	21-31	302.25	303.88	299.06	4.82	17.4	5	59.6
2022	8	1-10	301.55	304.95	298.85	6.1	13.9	3	88
2022	8	11-20	301.15	302.35	297.55	4.8	28.4	2	69.2
2022	8	21-31	302.05	306.33	299.24	7.09	42.8	4	33.5
2022	9	1-10	299.45	304.45	297.75	6.7	45.9	3	47.5
2022	9	11-20	298.05	300.25	294.15	6.1	140.3	4	30.5
2022	9	21-30	297.15	305.05	295.65	9.4	3.2	3	23.3
2022	10	1-10	293.95	301.45	295.05	6.4	16.3	5	38.1
2022	10	11-20	290.95	294.05	289.85	4.2	0	0	43.6
2022	10	21-31	291.95	293.79	286.7	7.09	4.6	3	44.7
2022	11	1-10	290.35	291.45	284.75	6.7	0	0	54.6
2022	11	11-20	289.85	291.85	283.65	8.2	32.6	7	18.1
2022	11	21-30	285.75	288.35	280.25	8.1	47.5	5	11.8
2022	12	1-10	282.35	286.25	277.45	8.8	21.4	6	8.6
2022	12	11-20	279.15	284.05	278.35	5.7	4.6	3	42.5
2022	12	21-31	277.85	282.42	275.51	6.91	1.9	1	37
