# Supplementary material for: Life History and the Relation Between Population Dynamics and Meteorological Factors of Hyphantria cunea (Lepidoptera: Erebidae: Arctiidae) in Shanghai, China
Source: Insects. 2025 Nov 6;16(11):1136. doi: 10.3390/insects16111136 (PMC12653576; doi:10.3390/insects16111136)
Supplement: Supplementary file 1 [file insects-16-01136-s001.zip › Table s4.xlsx]

## Sheet: Sheet1
year	month	day	number of Hyphantria cunea trapped
2021	1	1-10	0
2021	1	11-20	0
2021	1	21-31	0
2021	2	1-10	0
2021	2	11-20	0
2021	2	21-28	0
2021	3	1-10	0
2021	3	11-20	0
2021	3	21-31	0
2021	4	1-10	2
2021	4	11-20	23
2021	4	21-30	2254
2021	5	1-10	5671
2021	5	11-20	2054
2021	5	21-31	300
2021	6	1-10	173
2021	6	11-20	92
2021	6	21-30	236
2021	7	1-10	844
2021	7	11-20	331
2021	7	21-31	80
2021	8	1-10	164
2021	8	11-20	673
2021	8	21-31	391
2021	9	1-10	29
2021	9	11-20	3
2021	9	21-30	9
2021	10	1-10	20
2021	10	11-20	3
2021	10	21-31	0
2021	11	1-10	0
2021	11	11-20	0
2021	11	21-30	0
2021	12	1-10	0
2021	12	11-20	0
2021	12	21-31	0
2022	1	1-10	0
2022	1	11-20	0
2022	1	21-31	0
2022	2	1-10	0
2022	2	11-20	0
2022	2	21-28	0
2022	3	1-10	0
2022	3	11-20	0
2022	3	21-31	0
2022	4	1-10	0
2022	4	11-20	3
2022	4	21-30	210
2022	5	1-10	874
2022	5	11-20	1329
2022	5	21-31	951
2022	6	1-10	415
2022	6	11-20	112
2022	6	21-30	267
2022	7	1-10	832
2022	7	11-20	273
2022	7	21-31	26
2022	8	1-10	39
2022	8	11-20	46
2022	8	21-31	29
2022	9	1-10	0
2022	9	11-20	0
2022	9	21-30	0
2022	10	1-10	0
2022	10	11-20	0
2022	10	21-31	0
2022	11	1-10	0
2022	11	11-20	0
2022	11	21-30	0
2022	12	1-10	0
2022	12	11-20	0
2022	12	21-31	0
